# Supplementary material for: Digital Health Literacy of Adolescents and Its Association with Vaccination Literacy: The First Evidence from Lithuania
Source: Epidemiologia (Basel). 2025 Nov 3;6(4):73. doi: 10.3390/epidemiologia6040073 (PMC12641912; doi:10.3390/epidemiologia6040073)
Supplement: Supplementary file 1 [file epidemiologia-06-00073-s001.zip]

Archive with 2 entries (2 files):
- Table S1.Descriptive results for the HLS-DIGI items.pdf
- Table S2.Descriptive results for the HLS-VAC items.pdf
